# Supplementary material for: The Effect of Organic Materials on the Response of the Soil Microbiome to Bisphenol A
Source: Molecules. 2025 Sep 24;30(19):3868. doi: 10.3390/molecules30193868 (PMC12525994; doi:10.3390/molecules30193868)
Supplement: Supplementary file 1 [file molecules-30-03868-s001.zip]

Archive with 1 entries (1 files):
- molecules-3864959-supplementary.pdf
